# Supplementary material for: Microfluidic Device Using Mouse Small Intestinal Tissue for the Observation of Fluidic Behavior in the Lumen
Source: Micromachines (Basel). 2021 Jun 13;12(6):692. doi: 10.3390/mi12060692 (PMC8231847; doi:10.3390/mi12060692)
Supplement: Supplementary file 1 [file micromachines-12-00692-s001.zip]

Archive with 2 entries (2 files):
- Video S1. Inflation of SI tissue.mp4
- Video S2. Fluorescent beads flow inside SI channel.mp4
